# Supplementary material for: Molecular profiling of core immune-escape genes highlights LCK as an immune-related prognostic biomarker in melanoma
Source: Front Immunol. 2022 Oct 20;13:1024931. doi: 10.3389/fimmu.2022.1024931 (PMC9630653; doi:10.3389/fimmu.2022.1024931)
Supplement: Supplementary file 3 [file Table_2.xlsx]

## Sheet: Gide
### Melanoma: 1 → CR/PR, 0 → SD/PD
id	LCK	Type
35	1.42881	1
48	1.77837	1
46	0.331735	1
45	2.30621	1
49	-0.401079	1
38	1.71574	1
36	-0.0291892	1
47	0.623046	1
44	2.27106	1
42	-0.612607	1
53	2.78149	1
27	-1.23366	1
50	-0.237197	1
40	1.37941	1
25	0.388386	1
52	0.305549	1
41	-0.283044	1
34	0.533585	1
54	0.61975	1
36	0.986791	1
26	1.09504	1
7	0.0979815	1
44	0.778894	1
49	0.207262	1
35	0.0145175	1
13	1.53639	1
47	1.06303	1
38	-1.31669	1
33	-0.835943	1
24	0.160118	1
46	0.909735	1
27	1.3447	1
45	-1.30022	1
37	1.15808	1
50	-0.00376803	1
21	1.16671	1
17	-1.24023	1
23	-1.43388	1
34	-0.408509	1
32	0.759598	1

## Sheet: Kim
### Gastric cancer: 1 → CR/PR, 0 → SD/PD
Entrez	LCK	Type
PB-16-002	-0.351137	0
PB-16-003	-0.434818	0
PB-16-004	-0.122016	0
PB-16-005	-0.444053	1
PB-16-018	-0.429151	0
PB-16-019	-0.0130934	1
PB-16-020	2.3005	1
PB-16-021	1.03409	1
PB-16-022	1.23642	0
PB-16-023	-0.529843	0
PB-16-024	-0.687963	0
PB-16-025	-0.339592	0
PB-16-029	-1.8067	0
PB-16-030	0.404284	0
PB-16-031	-0.962651	1
PB-16-032	1.32232	0
PB-16-034	1.3183	0
PB-16-035	-0.0352538	0
PB-16-037	-0.980569	0
PB-16-038	0.797102	1
PB-16-039	-0.15586	0
PB-16-040	0.40173	0
PB-16-041	1.06068	0
PB-16-042	-1.3295	0
PB-16-043	-1.41212	0
PB-16-044	2.24908	1
PB-16-045	0.0870471	1
PB-16-047	0.250819	0
PB-16-048	-0.738649	1
PB-16-049	-0.253121	0
PB-16-051	0.405882	0
PB-16-052	0.190966	0
PB-16-054	-2.0359	0
PB-16-055	-0.494281	0
PB-16-056	1.75275	0
PB-16-057	-0.687452	0
PB-16-059	1.19349	1
PB-16-060	-0.437853	0
PB-16-062	1.00173	0
PB-16-063	0.603703	1
PB-16-064	-0.419686	0
PB-16-066	-0.741243	0
PB-16-067	-1.38663	0
PB-16-068	0.359895	1
PB-16-069	-0.741637	0
